# Supplementary material for: Effects of cafeteria diet and caloric restriction on pituitary hormones and metabolic phenotype in male Wistar rats
Source: Endocrine. 2025 Oct 15;90(3):1459–71. doi: 10.1007/s12020-025-04448-9 (PMC12708789; doi:10.1007/s12020-025-04448-9)
Supplement: Supplementary file 1 — Supplementary Material 1 [file 12020_2025_4448_MOESM1_ESM.xlsx]

## Sheet: Correlations
Effects of cafeteria diet and caloric restriction on pituitary hormones and metabolic phenotype in male Wistar rats
Christakis Kagios1, Susanne Hetty1, Fleur Hukema1, Giovanni Fanni1, Erika Roman2,3, Jan W Eriksson1
Affiliations:
1Clinical Diabetes and Metabolism, Uppsala University, Uppsala, Sweden
2Department of Pharmaceutical Biosciences, Uppsala University, Uppsala, Sweden
3Department of Animal Biosciences, Swedish University of Agricultural Sciences, Uppsala, Sweden
Supplementary Table 1. Correlations between pituitary hormones, dopamine levels in specific brain regions (n = 10–12/group), and behavior parameters (n = 18–24/group; Kagios et al., 2025) in control and DIO rats.
Control and DIO
	ACTH		Corticosterone		FSH		LH		Prolactin		Testosterone		GH		IGF-1		TSH		T3		Glucagon		BDNF		C-peptide		Copeptin
	rho	p-value	rho	p-value	rho	p-value	rho	p-value	rho	p-value	rho	p-value	rho	p-value	rho	p-value	rho	p-value	rho	p-value	rho	p-value	rho	p-value	rho	p-value	rho	p-value
Dopamine levels
Cg	0.112	0.729	-0.147	0.649	-0.301	0.342	-0.42	0.175	-0.345	0.328	0.406	0.191	-0.009	0.979	0.308	0.331	-0.231	0.471	0.267	0.488	-0.35	0.265	0.287	0.366	0.72	0.008	0.378	0.226
CPu	-0.336	0.286	-0.301	0.342	-0.895	<0,001	-0.448	0.145	0.018	0.96	0.175	0.587	0.127	0.709	-0.266	0.404	-0.077	0.812	0.2	0.606	-0.664	0.018	-0.098	0.762	0.448	0.145	0.287	0.366
NAcc Shell	-0.189	0.557	-0.308	0.331	-0.441	0.152	-0.035	0.914	-0.285	0.425	0.469	0.124	-0.009	0.979	-0.294	0.354	-0.28	0.379	0.133	0.732	-0.559	0.059	-0.217	0.499	0.196	0.542	0.07	0.829
NAcc Core	0.147	0.649	0.168	0.602	-0.322	0.308	-0.091	0.779	-0.394	0.26	0.58	0.048	0.155	0.65	-0.168	0.602	0.217	0.499	0.2	0.606	-0.476	0.118	0.203	0.527	0.552	0.063	-0.531	0.075
Hypothalamus	-0.056	0.863	0.671	0.017	0.182	0.572	-0.364	0.245	-0.321	0.365	-0.287	0.366	-0.091	0.79	-0.014	0.966	-0.049	0.88	0.7	0.036	0.119	0.713	0.175	0.587	0.189	0.557	-0.126	0.697
Behavior
GA	0.025	0.911	-0.002	0.993	-0.383	0.064	-0.343	0.1	-0.123	0.587	-0.094	0.676	-0.031	0.89	0.14	0.514	-0.06	0.781	0.194	0.456	-0.013	0.952	-0.019	0.929	-0.131	0.551	0.11	0.618
EA	0.033	0.881	0.078	0.723	-0.08	0.712	-0.278	0.188	-0.458	0.032	0.007	0.974	0.1	0.65	0.231	0.277	-0.192	0.369	0.314	0.22	0.188	0.379	-0.034	0.875	-0.187	0.393	0.302	0.161
RA	-0.098	0.655	-0.072	0.745	0.009	0.968	-0.256	0.227	-0.457	0.032	-0.108	0.633	0.264	0.223	0.112	0.603	-0.337	0.108	0.027	0.918	-0.072	0.737	0.059	0.785	-0.119	0.588	0.287	0.185
RT	-0.207	0.344	0.139	0.527	-0.112	0.602	-0.495	0.014	-0.257	0.248	-0.125	0.58	0.207	0.344	0.06	0.781	-0.13	0.543	0.148	0.57	-0.12	0.576	0.164	0.444	0.009	0.966	0.153	0.485
SS	0.181	0.407	-0.025	0.909	0.161	0.454	0.029	0.894	-0.009	0.968	-0.101	0.654	-0.301	0.163	0.145	0.499	0.206	0.335	0.048	0.855	-0.059	0.784	-0.071	0.742	0.274	0.206	-0.413	0.05
Data represent Spearman´s Rho correlation coefﬁcients and p-values.
Signiﬁcant correlation values (p<0.05) are bolded.
Abbreviations: ACTH, adrenocorticotropic hormone; BDNF, brain-derived neurotrophic factor; Cg, cingulate cortex; CPu, caudate putamen; EA, exploratory activity; FSH, follicle-stimulating hormone; GA, general activity; GH, growth hormone; IGF-1, insulin-like growth factor 1; LH, luteinizing hormone; NAcc, nucleus accumbens. RA, risk assessment; RT, risk taking; SS, shelter seeking; T3, triiodothyr…
Supplementary Table 2. Correlations between pituitary hormones, dopamine levels in specific brain regions (n = 10–12/group), and behavior parameters (n = 18–24/group; Kagios et al., 2025) in control and restricted rats.
Control and Restricted
	ACTH		Corticosterone		FSH		LH		Prolactin		Testosterone		GH		IGF-1		TSH		T3		Glucagon		BDNF		C-peptide		Copeptin
	rho	p-value	rho	p-value	rho	p-value	rho	p-value	rho	p-value	rho	p-value	rho	p-value	rho	p-value	rho	p-value	rho	p-value	rho	p-value	rho	p-value	rho	p-value	rho	p-value
Dopamine levels
Cg	0.482	0.133	-0.189	0.557	0.098	0.762	0.119	0.713	0.274	0.444	0.531	0.075	0.036	0.915	0.147	0.649	0.035	0.914	-0.383	0.308	0.119	0.713	0.021	0.948	-0.186	0.564	0.392	0.208
CPu	-0.227	0.502	-0.084	0.795	-0.545	0.067	-0.301	0.342	0.146	0.688	-0.119	0.713	-0.109	0.75	-0.524	0.08	-0.385	0.217	-0.05	0.898	-0.531	0.075	-0.552	0.063	-0.55	0.064	0.077	0.812
NAcc Shell	-0.1	0.77	0.063	0.846	-0.378	0.226	-0.231	0.471	0.036	0.92	0.126	0.697	0	1	-0.552	0.063	-0.182	0.572	0.133	0.732	-0.231	0.471	-0.266	0.404	-0.462	0.13	-0.014	0.966
NAcc Core	0.491	0.125	-0.161	0.618	0.056	0.863	0.161	0.618	-0.128	0.725	0.084	0.795	0.327	0.326	-0.161	0.618	0.119	0.713	0.067	0.865	-0.203	0.527	0.077	0.812	0.102	0.753	-0.699	0.011
Hypothalamus	0.636	0.035	0	1	0.343	0.276	0.077	0.812	-0.109	0.763	0	1	0.209	0.537	-0.301	0.342	0.007	0.983	0.533	0.139	0.056	0.863	-0.294	0.354	-0.203	0.527	-0.273	0.391
Behavior
GA	0.201	0.369	0.168	0.443	-0.194	0.364	-0.138	0.519	0.268	0.228	-0.091	0.687	0.088	0.69	0.032	0.883	0.207	0.332	0.258	0.259	0.288	0.172	-0.001	0.995	-0.36	0.091	-0.017	0.939
EA	-0.091	0.687	0.08	0.717	0.069	0.75	-0.343	0.101	-0.233	0.296	0.315	0.154	-0.119	0.59	0.15	0.483	-0.117	0.586	0.077	0.741	-0.02	0.928	0.108	0.615	0.001	0.995	0.213	0.328
RA	-0.328	0.136	0.194	0.375	0.17	0.428	-0.298	0.157	-0.068	0.762	0.193	0.39	-0.094	0.669	0.002	0.994	-0.136	0.526	0.079	0.735	-0.035	0.872	0.012	0.957	-0.043	0.846	0.383	0.071
RT	-0.307	0.164	0.166	0.449	-0.07	0.744	-0.271	0.2	0.014	0.952	0.221	0.323	-0.065	0.769	-0.088	0.683	0.037	0.865	0.234	0.306	0.107	0.62	0.131	0.542	-0.092	0.675	0.109	0.621
SS	0.527	0.012	-0.181	0.408	-0.037	0.865	-0.086	0.689	-0.2	0.372	-0.273	0.218	-0.252	0.245	0.123	0.567	0.041	0.85	-0.072	0.756	0.285	0.177	0.302	0.152	0.061	0.781	-0.668	<0,001
Data represent Spearman´s Rho correlation coefﬁcients and p-values.
Signiﬁcant correlation values (p<0.05) are bolded.
Abbreviations: ACTH, adrenocorticotropic hormone; BDNF, brain-derived neurotrophic factor; Cg, cingulate cortex; CPu, caudate putamen; EA, exploratory activity; FSH, follicle-stimulating hormone; GA, general activity; GH, growth hormone; IGF-1, insulin-like growth factor 1; LH, luteinizing hormone; NAcc, nucleus accumbens. RA, risk assessment; RT, risk taking; SS, shelter seeking; T3, triiodothyr…
